# Supplementary material for: Polarity and chirality control of an active fluid by passive nematic defects
Source: Nat Mater. 2022 Dec 30;22(2):260–8. doi: 10.1038/s41563-022-01432-w (PMC9894751; doi:10.1038/s41563-022-01432-w)
Supplement: Source Data Fig. 2 — Source data for the plots in Fig. 2. [file 41563_2022_1432_MOESM12_ESM.xlsx]

## Sheet: Sheet1
Fig 2B (source data)				Fig 2C (source data)
(histogram)
Sv	P(Sv)			Sv	v(nm/s)
-0.9800	0.2159			-0.9989	67.9505
-0.9400	0.2884			-0.9985	46.9631
-0.9000	0.2531			-0.9985	50.5394
-0.8600	0.1731			-0.9975	50.3569
-0.8200	0.1061			-0.997	32.4221
-0.7800	0.0670			-0.9969	26.749
-0.7400	0.0689			-0.9965	32.35
-0.7000	0.1023			-0.9965	36.965
-0.6600	0.0819			-0.9961	13.593
-0.6200	0.0912			-0.9958	22.2791
-0.5800	0.1544			-0.9957	45.2018
-0.5400	0.1321			-0.9956	23.2973
-0.5000	0.1042			-0.9956	126.48
-0.4600	0.1116			-0.9955	37.3097
-0.4200	0.1098			-0.9948	20.2784
-0.3800	0.0912			-0.9947	36.4787
-0.3400	0.1284			-0.9945	39.4926
-0.3000	0.1210			-0.9943	37.1258
-0.2600	0.1172			-0.9942	43.4054
-0.2200	0.1321			-0.9942	490.484
-0.1800	0.2270			-0.9942	50.9784
-0.1400	0.1731			-0.9933	17.4468
-0.1000	0.1489			-0.9924	15.7184
-0.0600	0.1526			-0.9917	25.275
-0.0200	0.1489			-0.9916	14.6709
0.0200	0.1954			-0.9896	22.7989
0.0600	0.1507			-0.9891	47.6718
0.1000	0.1340			-0.9887	36.769
0.1400	0.1433			-0.9883	11.984
0.1800	0.1749			-0.9882	51.5542
0.2200	0.1842			-0.9877	20.4686
0.2600	0.1675			-0.9874	11.141
0.3000	0.1303			-0.9874	41.0887
0.3400	0.1712			-0.9871	22.5938
0.3800	0.2419			-0.9871	47.3976
0.4200	0.2810			-0.9868	14.8155
0.4600	0.2847			-0.9863	11.9504
0.5000	0.3182			-0.9861	47.8977
0.5400	0.3722			-0.9859	18.2259
0.5800	0.3796			-0.9859	25.6351
0.6200	0.3870			-0.9858	9.2774
0.6600	0.5006			-0.9856	33.7353
0.7000	0.5917			-0.9853	53.8644
0.7400	0.6699			-0.9852	38.2853
0.7800	10160			-0.9849	41.1379
0.8200	12598			-0.9843	17.1779
0.8600	17436			-0.9843	35.4254
0.9000	23670			-0.984	19.0753
0.9400	38519			-0.9838	12.5168
0.9800	57834			-0.9833	11.2758
				-0.9832	38.7893
				-0.9828	21.0383
				-0.9816	40.7638
				-0.9814	16.5353
				-0.9812	55.0771
				-0.9808	19.3708
				-0.9807	43.5518
				-0.9806	34.9887
				-0.9804	38.7478
				-0.9803	55.0613
				-0.9795	39.4769
				-0.9795	45.6172
				-0.9793	27.0265
				-0.979	32.094
				-0.9787	42.9614
				-0.9786	38.6694
				-0.9786	51.0378
				-0.9785	35.3726
				-0.9781	44.828
				-0.9781	422.838
				-0.978	19.7598
				-0.9778	12.4209
				-0.9775	8.8009
				-0.9774	54.805
				-0.9769	36.7954
				-0.9766	10.9788
				-0.9766	23.5259
				-0.9765	47.7087
				-0.9761	24.4451
				-0.9758	34.7752
				-0.9753	57.4894
				-0.9752	27.6796
				-0.9751	52.9305
				-0.9748	155.214
				-0.9747	18.1259
				-0.9742	14.9263
				-0.9741	32.0982
				-0.974	20.2648
				-0.9737	38.288
				-0.9735	43.1442
				-0.9733	54.5823
				-0.9732	63.0214
				-0.9726	16.5592
				-0.9725	14.2716
				-0.9721	18.8239
				-0.9719	40.9504
				-0.9718	64.9374
				-0.9718	35.5182
				-0.9717	42.6686
				-0.9693	295.382
				-0.9692	45.5956
				-0.9689	28.1683
				-0.9676	27.2654
				-0.9674	37.7717
				-0.9673	29.658
				-0.967	15.4336
				-0.9663	79.485
				-0.966	132.686
				-0.966	23.1435
				-0.9659	23.2634
				-0.9654	39.2391
				-0.9651	22.4327
				-0.965	124.722
				-0.9645	14.6614
				-0.9642	17
				-0.9642	18.4824
				-0.9642	41.6212
				-0.9636	62.9899
				-0.9629	39.2766
				-0.9626	22.765
				-0.9622	61.236
				-0.9608	70.9526
				-0.9606	19.1355
				-0.9605	26.6532
				-0.9596	17.0325
				-0.9595	23.5998
				-0.9595	67.2302
				-0.9594	19.8677
				-0.9594	61.0295
				-0.9593	72.64
				-0.9591	28.0425
				-0.959	26.2432
				-0.959	58.9378
				-0.9587	65.5745
				-0.9586	21.5625
				-0.9586	43.7911
				-0.9585	59.5363
				-0.9579	23.7989
				-0.9575	33.774
				-0.9571	24.9787
				-0.9568	27.1617
				-0.9561	26.3026
				-0.9558	45.3253
				-0.9558	45.2346
				-0.9552	43.0981
				-0.9551	30.9535
				-0.9543	21.9893
				-0.9541	27.3818
				-0.9535	40.6561
				-0.9535	45.0654
				-0.9531	29.793
				-0.9528	24.6813
				-0.9519	22.0468
				-0.9514	29.568
				-0.9508	16.2913
				-0.9507	33.013
				-0.9506	37.262
				-0.9505	29.6044
				-0.95	24.8412
				-0.9499	59.8269
				-0.949	28.343
				-0.9486	21.1561
				-0.9486	105.725
				-0.9483	40.9258
				-0.948	11.4794
				-0.9478	42.6246
				-0.9478	29.0693
				-0.9473	34.1737
				-0.9471	16.5612
				-0.9471	42.5343
				-0.9469	33.1953
				-0.9465	45.4475
				-0.9465	43.1496
				-0.9463	20.9545
				-0.9462	57.1688
				-0.9462	23.7803
				-0.946	28.6226
				-0.9459	25.8119
				-0.9457	25.2274
				-0.9456	43.1539
				-0.9453	73.8978
				-0.9452	44.9096
				-0.945	33.4679
				-0.9445	6.5847
				-0.9443	17.7823
				-0.9439	20.4698
				-0.9437	49.3106
				-0.9432	22.4468
				-0.9429	20.679
				-0.9427	14.9522
				-0.9426	125.537
				-0.9424	29.0247
				-0.9422	18.9691
				-0.9417	10.6896
				-0.941	32.3434
				-0.9409	40.1532
				-0.9408	49.1251
				-0.9406	58.9418
				-0.9405	21.4438
				-0.9404	75.4219
				-0.9404	8.7889
				-0.9403	47.7229
				-0.9402	23.629
				-0.9399	40.5332
				-0.9399	21.7669
				-0.9399	27.9817
				-0.9395	78.6479
				-0.9395	35.4307
				-0.9385	23.1938
				-0.9383	108.678
				-0.9382	26.5767
				-0.9382	56.7386
				-0.9377	26.8378
				-0.9371	29.5137
				-0.937	33.1826
				-0.9365	34.4986
				-0.9363	19.1801
				-0.9363	15.3636
				-0.9361	33.5171
				-0.936	131.308
				-0.9359	6.8019
				-0.9353	51.3431
				-0.9349	38.7083
				-0.9346	33.7159
				-0.9341	26.2071
				-0.9339	17.7846
				-0.9334	17.7134
				-0.9333	20.6217
				-0.9332	82.4913
				-0.9317	57.603
				-0.9316	14.1705
				-0.9315	17.3932
				-0.9313	17.5631
				-0.9313	32.2023
				-0.9313	46.9394
				-0.9309	61.292
				-0.9308	65
				-0.9306	41.2198
				-0.9306	41.6172
				-0.9302	36.0961
				-0.93	27.591
				-0.9299	21.0258
				-0.9297	35.6782
				-0.9296	30.8177
				-0.9295	46.913
				-0.9295	27.2488
				-0.9293	35.6501
				-0.9286	20.6666
				-0.9284	21.6833
				-0.9281	49.0585
				-0.927	33.5313
				-0.927	30.9166
				-0.9269	35.9223
				-0.9267	51.2663
				-0.9266	25.2761
				-0.9264	364.978
				-0.9261	51.0827
				-0.926	37.8485
				-0.9259	11.2551
				-0.9258	20.6167
				-0.9257	48.2179
				-0.9255	38.6376
				-0.9248	28.3968
				-0.9246	34.9661
				-0.9244	36.0675
				-0.9242	13.6222
				-0.9234	27.5809
				-0.9234	34.7764
				-0.923	33.3637
				-0.9228	47.4972
				-0.9223	56.1195
				-0.9221	34.8212
				-0.9218	66.7074
				-0.9215	9.7072
				-0.9215	26.0449
				-0.9203	55.5142
				-0.9201	17.213
				-0.9201	35.4739
				-0.92	26.2004
				-0.92	29.0723
				-0.92	41.0527
				-0.9199	17.3756
				-0.9192	53.1731
				-0.9187	23.9283
				-0.9179	35.6448
				-0.9176	52.1471
				-0.9176	25.4876
				-0.9174	87.2795
				-0.917	30.6152
				-0.9169	16.3899
				-0.9169	96.0575
				-0.9157	36.1182
				-0.9157	13.719
				-0.9155	12.7677
				-0.915	16.2311
				-0.9149	28.0708
				-0.9147	33.3348
				-0.9143	36.2413
				-0.9141	19.8457
				-0.9138	25.671
				-0.9137	24.4946
				-0.9137	47.4401
				-0.9136	28.5347
				-0.9131	24.3877
				-0.9129	24.5916
				-0.9127	41.3145
				-0.9124	17.394
				-0.9123	40.1924
				-0.912	7.7299
				-0.912	34.2806
				-0.9117	60.1604
				-0.9114	101.765
				-0.911	19.5699
				-0.9108	38.2417
				-0.9104	51.6033
				-0.9103	25.3314
				-0.9101	20.6284
				-0.9099	59.406
				-0.9097	45.6483
				-0.9096	44.5743
				-0.9091	26.0775
				-0.909	21.1434
				-0.9082	39.0232
				-0.9078	42.6801
				-0.9077	14.5046
				-0.9073	17.5502
				-0.9071	30.6591
				-0.9067	15.2595
				-0.9058	20.9572
				-0.9053	95.1881
				-0.905	16.4734
				-0.9048	58.7516
				-0.9047	22.0208
				-0.9046	20.301
				-0.904	76.5765
				-0.9039	60.7581
				-0.9039	19.986
				-0.9039	33.0541
				-0.9038	24.4118
				-0.9038	19.2876
				-0.9038	40.0929
				-0.9036	34.5468
				-0.9031	32.0464
				-0.9029	45.9213
				-0.9028	44.527
				-0.9028	24.21
				-0.9028	23.4134
				-0.9025	78.8286
				-0.9021	17.1028
				-0.9019	19.7666
				-0.9018	83.8614
				-0.9016	135.332
				-0.9016	27.0704
				-0.9016	51.9579
				-0.9015	69.5033
				-0.9014	35.4057
				-0.9013	35.337
				-0.9013	26.9082
				-0.9009	34.6235
				-0.9008	57.5592
				-0.9006	10.335
				-0.9006	79.6195
				-0.9003	8.5853
				-0.8998	17.2097
				-0.8997	33.2611
				-0.8996	75.7186
				-0.8988	13.8576
				-0.8988	26.0241
				-0.8988	62.2631
				-0.8984	21.8624
				-0.8983	24.2017
				-0.8983	23.5553
				-0.8982	41.9812
				-0.8977	28.1713
				-0.8976	157.761
				-0.897	67.7649
				-0.8964	24.6343
				-0.8962	28.6162
				-0.8959	50.4939
				-0.8952	46.9587
				-0.895	93.6599
				-0.8949	24.5008
				-0.8943	6.59
				-0.894	21.1777
				-0.8936	15.7345
				-0.8936	68.3118
				-0.8934	17.1314
				-0.8934	43.5617
				-0.8928	28.769
				-0.8928	42.4163
				-0.8916	43.7949
				-0.8915	7.4945
				-0.8913	42.1232
				-0.8908	16.5477
				-0.8907	38.7351
				-0.8905	133.424
				-0.8896	85.0557
				-0.8892	86.302
				-0.8892	45.6332
				-0.8891	16.8689
				-0.8881	30.4179
				-0.887	32.622
				-0.8869	63.5927
				-0.8864	44.2355
				-0.8861	41.2056
				-0.886	48.6548
				-0.8852	51.8923
				-0.8845	39.4476
				-0.8844	15.9107
				-0.8841	54.8684
				-0.8837	23.7755
				-0.8836	16.3035
				-0.8832	40.6754
				-0.8823	54.2506
				-0.8821	261.85
				-0.8819	24.104
				-0.8817	53.348
				-0.8816	234.921
				-0.8814	43.8149
				-0.8807	10.4438
				-0.8802	24.2212
				-0.8797	81.6954
				-0.8778	15.1074
				-0.8777	196.883
				-0.8776	42.3046
				-0.8776	30.4979
				-0.877	38.6059
				-0.8768	17.9168
				-0.8762	21.4415
				-0.8741	65.6273
				-0.8738	21.7197
				-0.8735	52.2734
				-0.8735	25.732
				-0.8733	101.475
				-0.8731	30.1859
				-0.8728	110.616
				-0.8721	24.1928
				-0.8711	69.6107
				-0.871	18.2572
				-0.8709	20.174
				-0.8699	40.887
				-0.8696	45.7902
				-0.8688	95.4331
				-0.8686	7.5507
				-0.8686	39.7849
				-0.8684	43.0103
				-0.8678	20.2695
				-0.8677	48.0624
				-0.8671	18.2395
				-0.8665	26.6287
				-0.8664	129.289
				-0.8657	50.2897
				-0.8653	43.8939
				-0.8647	128.035
				-0.8646	84.6295
				-0.8644	20.7945
				-0.8636	28.3076
				-0.8636	66.94
				-0.8633	22.437
				-0.863	110.904
				-0.8622	40.5635
				-0.862	70.9381
				-0.861	60.5879
				-0.8607	107.842
				-0.8603	41.5864
				-0.86	66.7851
				-0.8598	33.8568
				-0.8598	127.551
				-0.8598	19.0901
				-0.8598	22.4874
				-0.8588	87.2968
				-0.8586	45.9613
				-0.8584	30.4153
				-0.8583	108.995
				-0.8573	21.7379
				-0.8567	17.776
				-0.8564	11.4102
				-0.8554	66.5293
				-0.8554	107.283
				-0.8553	14.2503
				-0.8549	23.5314
				-0.8545	101.26
				-0.8535	84.7662
				-0.8533	60.6246
				-0.8533	101.103
				-0.853	45.2883
				-0.8528	19.5114
				-0.8524	32.0817
				-0.8521	40.8837
				-0.851	377.429
				-0.8508	82.8025
				-0.8503	16.04
				-0.8497	48.1448
				-0.8496	102.395
				-0.8494	22.1276
				-0.8492	37.1397
				-0.8492	22.7011
				-0.8477	41.0608
				-0.8474	21.7334
				-0.8474	129.099
				-0.847	36.8785
				-0.847	65.8015
				-0.8467	38.0919
				-0.8461	15.9421
				-0.8456	84.0463
				-0.8453	100.133
				-0.8441	25.0865
				-0.844	10.7568
				-0.843	35.1471
				-0.8427	7.7808
				-0.8423	30.8267
				-0.8421	186.536
				-0.8397	39.5824
				-0.8387	33.0336
				-0.8386	77.618
				-0.8378	36.1405
				-0.8376	37.9377
				-0.8373	17.1675
				-0.8369	23.192
				-0.8365	50.7122
				-0.8359	32.343
				-0.8351	15.1297
				-0.8349	43.5583
				-0.8342	27.5748
				-0.8336	99.9846
				-0.8333	33.8007
				-0.8325	125.26
				-0.832	35.4097
				-0.8317	17.394
				-0.831	8.3159
				-0.831	42.0189
				-0.8302	65.8991
				-0.8296	13.1944
				-0.8287	53.1732
				-0.8271	30.3573
				-0.8266	89.2652
				-0.8252	69.6355
				-0.825	27.7503
				-0.8249	10.1345
				-0.8246	14.9729
				-0.8246	27.6275
				-0.8244	177.227
				-0.8238	22.1269
				-0.8226	12.9126
				-0.8225	25.7256
				-0.8203	34.3287
				-0.8179	22.8525
				-0.8166	69.6703
				-0.8164	9.9394
				-0.8153	11.5326
				-0.8147	188.179
				-0.8146	9.3238
				-0.8142	212.987
				-0.8133	12.9837
				-0.813	10.8256
				-0.8125	95.0604
				-0.8094	5.9388
				-0.8087	46.1823
				-0.8087	31.2794
				-0.8075	33.7608
				-0.8071	43.3071
				-0.8067	254.14
				-0.8048	12.373
				-0.8033	26.9278
				-0.8024	52.5194
				-0.8019	49.6418
				-0.8016	20.538
				-0.8016	83.7063
				-0.8007	35.2298
				-0.7996	78.6378
				-0.7995	11.6828
				-0.7992	129.152
				-0.7973	47.2714
				-0.7941	68.3127
				-0.7934	72.6748
				-0.7932	11.8018
				-0.7931	103.368
				-0.793	23.1117
				-0.7902	113.945
				-0.79	67.7578
				-0.7892	28.5745
				-0.7881	70.84
				-0.7878	40.3691
				-0.7872	205.308
				-0.7863	11.5098
				-0.786	126.969
				-0.7859	34.9764
				-0.7855	65.8274
				-0.7852	10.7119
				-0.7845	120.831
				-0.7842	95.9764
				-0.7836	241.066
				-0.7823	93.7965
				-0.7802	351.561
				-0.777	206.32
				-0.7753	46.418
				-0.7743	78.5774
				-0.7716	9.114
				-0.7714	61.2372
				-0.7709	148.61
				-0.7708	8.7895
				-0.7705	88.5231
				-0.7699	36.4765
				-0.7697	97.9208
				-0.7676	145.46
				-0.767	33.1731
				-0.7635	58.6141
				-0.7633	47.2224
				-0.7596	9.526
				-0.7563	26.4762
				-0.7558	145.156
				-0.7553	25.9395
				-0.7528	40.3874
				-0.7516	35.0134
				-0.7513	40.013
				-0.75	90.4684
				-0.7485	10.4388
				-0.7481	358.487
				-0.7472	33.7208
				-0.7456	59.0271
				-0.7434	199.282
				-0.7432	227.842
				-0.7412	23.1483
				-0.7398	28.252
				-0.7396	124.594
				-0.7388	51.5091
				-0.7386	91.3674
				-0.7346	225.393
				-0.7337	15.5037
				-0.7323	27.1965
				-0.7319	180.448
				-0.7312	171.681
				-0.7311	42.3868
				-0.7308	58.887
				-0.7308	53.0805
				-0.7302	99.2355
				-0.73	314.228
				-0.7296	50.4999
				-0.7284	108.669
				-0.7276	40.7006
				-0.7267	39.5475
				-0.7258	70.5049
				-0.7235	60.6446
				-0.7203	25.3041
				-0.7198	46.9542
				-0.7194	24.8356
				-0.7187	12.5346
				-0.7182	56.1811
				-0.7181	9.0088
				-0.7178	70.1095
				-0.7176	26.6784
				-0.715	115.967
				-0.7127	42.523
				-0.7127	29.4794
				-0.7124	18.5936
				-0.7113	149.349
				-0.7092	36.185
				-0.7092	48.37
				-0.7087	17.3989
				-0.7086	123.323
				-0.7082	15.2828
				-0.7076	257.849
				-0.7076	14.8153
				-0.7069	52.5898
				-0.7052	83.0294
				-0.704	25.8887
				-0.7039	16.9057
				-0.7025	28.6752
				-0.7022	20.7563
				-0.7021	111.757
				-0.7017	54.7463
				-0.7014	45.7265
				-0.6998	34.4097
				-0.6989	36.6047
				-0.6986	17.7008
				-0.6971	74.4648
				-0.697	10.054
				-0.697	39.3722
				-0.6969	31.8166
				-0.6969	15.4977
				-0.6963	34.4022
				-0.6961	30.9693
				-0.6952	71.9036
				-0.6939	138.712
				-0.6932	21.1946
				-0.692	13.5014
				-0.6914	252.701
				-0.6911	20.7466
				-0.6903	67.159
				-0.6898	24.181
				-0.6897	205.435
				-0.6881	7.4522
				-0.685	79.7573
				-0.6849	13.4967
				-0.6848	253.33
				-0.6843	39.6095
				-0.6843	348.468
				-0.6834	100.04
				-0.6822	145.622
				-0.6798	40.434
				-0.6777	40.8838
				-0.676	28.629
				-0.6754	89.0242
				-0.6745	20.0435
				-0.6744	101.963
				-0.674	17.3483
				-0.672	8.8273
				-0.6718	51.5483
				-0.6701	55.1756
				-0.6693	56.3336
				-0.6688	193.019
				-0.6684	38.7354
				-0.6656	12.5666
				-0.6655	8.0746
				-0.6653	22.69
				-0.665	133.75
				-0.6649	74.0456
				-0.6644	26.484
				-0.6642	18.6902
				-0.664	22.0248
				-0.6617	73.6199
				-0.6608	34.2523
				-0.6606	274.91
				-0.6604	170.546
				-0.6596	34.9186
				-0.6591	15.8296
				-0.6585	29.7384
				-0.6583	17.39
				-0.657	51.7361
				-0.6569	12.0405
				-0.656	19.916
				-0.6544	20.5528
				-0.6531	187.926
				-0.6518	24.1204
				-0.6516	144.783
				-0.6513	104.422
				-0.651	27.1467
				-0.6509	256.816
				-0.65	115.661
				-0.6485	15.0432
				-0.6453	76.7365
				-0.6447	16.1035
				-0.6446	327.305
				-0.6434	45.8986
				-0.643	67.5667
				-0.6429	18.9555
				-0.6425	45.6594
				-0.6412	33.4558
				-0.6409	111.001
				-0.6399	31.9675
				-0.6386	21.6858
				-0.638	55.4617
				-0.6357	42.8461
				-0.6355	47.6839
				-0.6351	18.1739
				-0.6333	99.0236
				-0.6308	46.7491
				-0.6308	100.525
				-0.6298	121.591
				-0.6282	12.741
				-0.6281	109.851
				-0.6276	12.5286
				-0.6274	134.07
				-0.627	103.22
				-0.6263	224.39
				-0.6259	45.828
				-0.6259	239.138
				-0.6258	100.596
				-0.6254	39.171
				-0.6247	122.219
				-0.6241	39.2798
				-0.6239	218.943
				-0.6226	96.9752
				-0.6223	51.5603
				-0.6213	26.6531
				-0.6194	36.7856
				-0.6183	9.6409
				-0.6177	26.3088
				-0.617	66.1744
				-0.6157	22.7287
				-0.6151	81.916
				-0.6146	19.0918
				-0.6146	72.177
				-0.6134	42.4185
				-0.6122	91.3524
				-0.6105	22.1557
				-0.6103	34.8216
				-0.6097	19.4632
				-0.6088	166.633
				-0.6088	11.5155
				-0.6085	232.635
				-0.6074	32.2926
				-0.6074	60.0815
				-0.6048	50.0737
				-0.6029	16.1972
				-0.6016	95.7722
				-0.6009	187.06
				-0.6008	5.2548
				-0.5998	326.363
				-0.598	11.6666
				-0.5975	9.4581
				-0.5967	23.4642
				-0.5964	23.2567
				-0.5959	24.1934
				-0.5957	43.4052
				-0.5925	220.634
				-0.5924	22.0944
				-0.5922	63.0155
				-0.5919	32.7144
				-0.5918	17.9599
				-0.5917	44.2105
				-0.5912	9.8269
				-0.591	141.74
				-0.5909	71.673
				-0.5901	24.6135
				-0.5899	43.7526
				-0.5897	11.9382
				-0.5892	33.2106
				-0.5885	100.227
				-0.5874	32.9037
				-0.5871	22.7418
				-0.5865	155.18
				-0.5865	392.65
				-0.5863	39.6434
				-0.5863	93.763
				-0.5862	54.8646
				-0.586	46.5774
				-0.5846	38.1528
				-0.5842	32.3391
				-0.5833	38.594
				-0.5831	40.9748
				-0.583	392.914
				-0.583	24.4462
				-0.5829	8.6199
				-0.5823	45.1666
				-0.5822	51.9832
				-0.5808	11.7338
				-0.5802	219.981
				-0.5802	13.4311
				-0.579	33.813
				-0.5789	10.8997
				-0.5787	63.1133
				-0.5786	248.58
				-0.5782	84.3317
				-0.5782	57.8373
				-0.5776	18.4569
				-0.5775	9.4799
				-0.5768	15.3102
				-0.5765	12.2074
				-0.5751	15.7164
				-0.5748	71.4603
				-0.5745	171.392
				-0.574	92.3915
				-0.574	17.5145
				-0.5735	63.5287
				-0.5725	65.573
				-0.5719	18.3977
				-0.5703	51.576
				-0.57	49.4622
				-0.5696	52.7923
				-0.5692	201.416
				-0.5684	42.4776
				-0.5682	25.2469
				-0.5677	59.8592
				-0.5663	35.9214
				-0.5662	8.3732
				-0.5653	20.2516
				-0.565	32.0957
				-0.5649	130.121
				-0.5649	45.8028
				-0.5649	161.782
				-0.5645	58.7393
				-0.563	103.462
				-0.563	55.1792
				-0.5626	46.8083
				-0.5624	50.3664
				-0.5622	80.4803
				-0.5621	35.2302
				-0.562	41.9448
				-0.5619	202.731
				-0.561	107.206
				-0.5599	46.8142
				-0.5596	14.0094
				-0.5592	56.6649
				-0.5583	46.7601
				-0.558	59.5415
				-0.5578	78.5501
				-0.5576	57.5884
				-0.5567	31.1211
				-0.5558	59.9026
				-0.5554	11.3844
				-0.5546	55.5544
				-0.5542	74.1385
				-0.5535	75.6324
				-0.5526	19.2859
				-0.5522	21.277
				-0.5516	60.1025
				-0.5516	39.1547
				-0.551	72.5412
				-0.5507	23.2611
				-0.5504	35.2971
				-0.5503	74.1422
				-0.5499	23.7921
				-0.5495	21.1228
				-0.5488	180.644
				-0.5485	29.2621
				-0.5483	48.6345
				-0.548	31.4723
				-0.547	36.7471
				-0.5459	38.0287
				-0.5459	495.277
				-0.5447	45.6807
				-0.5429	275.811
				-0.5425	30.5081
				-0.5401	40.692
				-0.5387	67.6343
				-0.5386	108.976
				-0.5363	105.089
				-0.5362	25.4321
				-0.5337	53.517
				-0.5329	29.275
				-0.5327	20.0127
				-0.5324	18.9749
				-0.5323	18.7303
				-0.532	25.269
				-0.5312	39.1274
				-0.5306	102.911
				-0.5292	51.5436
				-0.5289	69.5081
				-0.5286	27.2566
				-0.5284	37.2409
				-0.5271	17.5675
				-0.5268	145.19
				-0.5263	30.0039
				-0.5256	45.6801
				-0.5243	34.381
				-0.5232	183.754
				-0.5232	24.2669
				-0.523	36.2861
				-0.5226	29.8934
				-0.5217	208.621
				-0.5209	13.233
				-0.52	42.1188
				-0.5195	54.5091
				-0.5193	224.496
				-0.519	18.0708
				-0.5179	21.3461
				-0.5178	83.8682
				-0.5177	58.5383
				-0.5171	109.943
				-0.5171	104.612
				-0.5165	123.956
				-0.5156	44.3501
				-0.5154	11.1678
				-0.5147	16.786
				-0.5144	21.9125
				-0.5143	29.1794
				-0.5134	129.4
				-0.5129	42.8238
				-0.5116	128.969
				-0.511	27.5436
				-0.5107	70.2771
				-0.509	63.7542
				-0.5088	55.6684
				-0.5087	89.4013
				-0.508	28.6487
				-0.5074	152.199
				-0.507	28.4054
				-0.5063	25.2352
				-0.5062	101.035
				-0.5053	78.9852
				-0.5052	241.959
				-0.505	22.2102
				-0.5049	37.1315
				-0.5046	99.5899
				-0.5033	60.9128
				-0.5033	29.4759
				-0.502	270.388
				-0.5019	148.302
				-0.5018	70.4341
				-0.5016	25.6752
				-0.5012	64.4617
				-0.4994	154.434
				-0.4967	76.0947
				-0.4965	20.9544
				-0.4959	45.5423
				-0.492	439.713
				-0.4892	23.7918
				-0.4891	42.5476
				-0.4889	21.5858
				-0.4887	61.836
				-0.4857	65.4936
				-0.4848	19.6437
				-0.4844	69.4135
				-0.484	80.3135
				-0.4829	32.8731
				-0.482	45.8968
				-0.4816	48.6788
				-0.4804	33.0799
				-0.4802	85.8794
				-0.4795	30.3562
				-0.4789	54.1678
				-0.4785	128.447
				-0.4769	52.8379
				-0.4761	16.6763
				-0.4759	71.7644
				-0.4754	22.2834
				-0.4753	49.697
				-0.4752	29.8161
				-0.4752	28.4314
				-0.4744	22.6042
				-0.4741	102.78
				-0.4733	50.8463
				-0.4731	134.356
				-0.472	12.0013
				-0.4716	29.1323
				-0.4708	40.1767
				-0.4705	48.1796
				-0.4704	210.713
				-0.47	28.0895
				-0.4694	330.782
				-0.4686	141.953
				-0.4678	18.4263
				-0.4676	37.2703
				-0.4675	104.056
				-0.467	102.522
				-0.4638	73.9508
				-0.4634	210.115
				-0.4632	34.5404
				-0.4629	94.1785
				-0.4613	115.847
				-0.4608	39.6939
				-0.4608	25.3916
				-0.4598	216.126
				-0.4586	41.3271
				-0.4581	83.8496
				-0.4571	11.6556
				-0.4567	27.2611
				-0.4564	80.8595
				-0.4559	98.3667
				-0.4555	110.354
				-0.4552	12.4542
				-0.4547	238.333
				-0.4545	7.428
				-0.4535	22.1025
				-0.453	33.5752
				-0.4517	67.1229
				-0.4513	43.6201
				-0.4489	73.1316
				-0.4482	114.46
				-0.4482	67.436
				-0.4482	56.652
				-0.4478	28.0455
				-0.4471	63.8613
				-0.445	59.3502
				-0.4449	22.2862
				-0.4447	49.3982
				-0.4444	32.7681
				-0.4394	30.2757
				-0.4387	15.6913
				-0.4386	22.7801
				-0.4384	107.935
				-0.4377	80.2854
				-0.4376	57.8303
				-0.4367	26.1095
				-0.4363	68.1785
				-0.4359	69.3078
				-0.4358	89.0913
				-0.4356	49.3319
				-0.4354	146.364
				-0.4344	116.013
				-0.434	128.65
				-0.4322	23.5712
				-0.432	268.416
				-0.4319	39.6938
				-0.4314	135.133
				-0.4312	43.9959
				-0.4294	101.19
				-0.4292	78.0698
				-0.429	89.7734
				-0.4278	15.694
				-0.4269	20.9189
				-0.4263	151.427
				-0.4261	41.9027
				-0.4251	48.5048
				-0.4249	344.325
				-0.4239	33.5813
				-0.4237	68.5644
				-0.4226	97.6112
				-0.4225	82.4283
				-0.4223	23.9382
				-0.4221	404.093
				-0.421	106.647
				-0.4203	274.57
				-0.4202	36.9264
				-0.4202	60.7362
				-0.4177	34.9139
				-0.4172	20.452
				-0.417	30.8666
				-0.4165	77.8178
				-0.4162	12.7907
				-0.4156	30.0144
				-0.4146	20.6701
				-0.4144	139.014
				-0.414	41.0579
				-0.4139	22.3021
				-0.4138	51.5616
				-0.413	24.1963
				-0.4125	30.0723
				-0.4125	44.0259
				-0.4121	86.2042
				-0.4114	63.1459
				-0.4112	203.172
				-0.41	82.7362
				-0.41	49.175
				-0.41	377.932
				-0.4094	15.8243
				-0.4089	59.1852
				-0.4083	68.1403
				-0.4083	185.94
				-0.4083	16.3152
				-0.4079	18.9527
				-0.4071	215.069
				-0.4068	196.875
				-0.4064	98.8065
				-0.4062	130
				-0.4052	29.3998
				-0.4051	65.1044
				-0.4047	344.784
				-0.4027	90.2564
				-0.4025	153.9
				-0.4019	11.3686
				-0.4017	63.9256
				-0.4014	19.2832
				-0.399	209.58
				-0.3986	43.2407
				-0.3979	178.778
				-0.3976	52.1916
				-0.3972	30.4975
				-0.3972	19.0521
				-0.3961	134.803
				-0.3959	214.186
				-0.3925	232.233
				-0.3909	188.51
				-0.3884	113.112
				-0.3882	60.3363
				-0.3881	43.8146
				-0.3866	29.091
				-0.3864	66.7681
				-0.3863	27.3513
				-0.3863	161.46
				-0.386	14.3863
				-0.3856	67.9941
				-0.3846	14.2993
				-0.3835	31.0398
				-0.3833	76.9016
				-0.3827	16.1958
				-0.3804	26.1052
				-0.3799	26.6113
				-0.3771	110.362
				-0.3762	30.5622
				-0.3744	64.877
				-0.3735	69.6416
				-0.3726	42.3966
				-0.3722	39.1608
				-0.3719	32.9731
				-0.3709	35.4851
				-0.3707	36.4574
				-0.3705	18.4357
				-0.3697	45.4005
				-0.3692	62.2621
				-0.369	194.275
				-0.3686	75.0727
				-0.3683	45.2511
				-0.3682	374.192
				-0.368	89.3915
				-0.3648	61.9106
				-0.3637	34.8398
				-0.3636	16.6315
				-0.363	113.949
				-0.3629	23.9059
				-0.3627	76.0397
				-0.3624	50.2708
				-0.36	17.2378
				-0.3593	174.519
				-0.3575	14.1423
				-0.3563	208.132
				-0.3562	216.903
				-0.3561	15.4046
				-0.3561	17.8763
				-0.3549	65.2046
				-0.3549	28.3053
				-0.3547	89.504
				-0.3538	36.493
				-0.3538	40.6809
				-0.3532	86.3359
				-0.3531	403.216
				-0.3527	218.474
				-0.3523	65.0024
				-0.3513	28.0048
				-0.3506	159.876
				-0.3491	267.465
				-0.3487	31.9123
				-0.3471	98.9891
				-0.3461	154.759
				-0.3459	32.0528
				-0.3457	38.4811
				-0.3456	88.8076
				-0.3446	6.2287
				-0.3435	60.6223
				-0.3418	132.206
				-0.341	421.216
				-0.3406	43.9494
				-0.3404	14.2579
				-0.3404	50.723
				-0.3403	54.1316
				-0.3398	36.2397
				-0.3388	34.5529
				-0.3382	55.0406
				-0.3372	169.908
				-0.3364	3.6569
				-0.3341	58.641
				-0.3333	25.3937
				-0.3332	6.0611
				-0.3329	55.9882
				-0.331	26.6128
				-0.3304	55.1418
				-0.3295	60.7939
				-0.3288	22.5701
				-0.3279	39.0202
				-0.3272	23.6646
				-0.3271	78.7294
				-0.326	77.1394
				-0.325	144.35
				-0.3234	32.742
				-0.3231	16.9642
				-0.3224	35.1348
				-0.3221	40.5265
				-0.3221	30.4331
				-0.3218	41.2134
				-0.3217	30.2773
				-0.3214	49.6307
				-0.3207	121.204
				-0.3205	26.4247
				-0.3201	38.97
				-0.3194	13.8639
				-0.3193	61.5632
				-0.3189	306.353
				-0.318	14.2092
				-0.3153	55.6411
				-0.314	45.8289
				-0.3139	119.453
				-0.3122	23.1712
				-0.3115	160.686
				-0.3108	307.329
				-0.3106	158.114
				-0.3104	58.9398
				-0.3102	60.0077
				-0.3076	34.7544
				-0.3074	47.1533
				-0.3073	19.8467
				-0.3071	115.841
				-0.3067	30.0833
				-0.3048	16.8754
				-0.3036	15.7669
				-0.3031	11.3356
				-0.3026	59.8361
				-0.3012	16.1987
				-0.2989	27.5698
				-0.2964	24.5391
				-0.2947	12.6125
				-0.2946	44.0575
				-0.2946	51.4123
				-0.294	16.3839
				-0.2939	9.85
				-0.2929	74.9819
				-0.2927	225.008
				-0.2924	317.465
				-0.2911	32.4152
				-0.2909	189.687
				-0.2907	10.7006
				-0.2906	131.711
				-0.2893	154.224
				-0.2885	13.298
				-0.288	114.34
				-0.2865	20.9002
				-0.2858	366.233
				-0.2854	208.097
				-0.2847	17.6608
				-0.2843	27.9395
				-0.2836	25.9711
				-0.2827	53.6929
				-0.282	31.0641
				-0.282	71.8948
				-0.2819	16.7415
				-0.2813	63.8844
				-0.2806	22.6059
				-0.2789	104.672
				-0.2785	66.9828
				-0.278	6.2465
				-0.2774	44.3511
				-0.2764	97.7602
				-0.2738	19.9579
				-0.2735	9.0341
				-0.2724	135.429
				-0.2719	21.7383
				-0.2719	224.682
				-0.2718	102.141
				-0.2716	14.4682
				-0.2716	69.546
				-0.2708	153.053
				-0.27	33.4521
				-0.2686	172.948
				-0.2685	99.6703
				-0.2668	12.0699
				-0.2667	60.6899
				-0.2663	42.7406
				-0.2654	72.7525
				-0.2644	88.2787
				-0.264	35.0438
				-0.2629	222.669
				-0.2628	59.1635
				-0.2625	34.2773
				-0.262	19.7038
				-0.2612	65.4449
				-0.2606	16.03
				-0.2604	110.837
				-0.2601	58.3097
				-0.2596	334.165
				-0.2593	48.0314
				-0.2589	17.6596
				-0.2588	60.1962
				-0.2587	51.3984
				-0.258	23.2308
				-0.2568	73.5623
				-0.2566	42.7164
				-0.2563	19.3452
				-0.2562	80.8309
				-0.2562	41.621
				-0.2558	201.943
				-0.2558	118.749
				-0.2556	71.167
				-0.253	71.1002
				-0.252	16.7951
				-0.2517	31.9068
				-0.2509	399.792
				-0.2504	60.5695
				-0.2501	83.4377
				-0.249	43.2029
				-0.2487	142.711
				-0.248	38.7269
				-0.2459	75.595
				-0.2445	58.8823
				-0.2439	151.347
				-0.2436	147.416
				-0.2427	20.0399
				-0.2419	109.267
				-0.2417	43.1192
				-0.2416	138.623
				-0.2416	130.923
				-0.241	39.1877
				-0.2402	85.7398
				-0.2398	100.598
				-0.2395	38.9939
				-0.2388	36.521
				-0.2374	97.2465
				-0.2372	71.1312
				-0.2368	57.6101
				-0.2365	43.9444
				-0.2364	26.6928
				-0.2363	26.7723
				-0.236	90.2904
				-0.2351	44.7355
				-0.2346	130.893
				-0.2341	53.7124
				-0.2329	18.6549
				-0.2318	92.1579
				-0.2316	3.8085
				-0.2309	231.689
				-0.2307	221.553
				-0.2296	107.345
				-0.2296	152.537
				-0.2293	181.332
				-0.2279	124.496
				-0.2259	30.353
				-0.2253	61.826
				-0.2251	106.686
				-0.225	60.9143
				-0.2246	228.101
				-0.2245	59.2981
				-0.2242	77.1093
				-0.2231	62.3242
				-0.2229	25.1994
				-0.2227	32.5816
				-0.2222	5.7736
				-0.2217	183.673
				-0.2217	33.5488
				-0.2207	32.3562
				-0.2206	441.911
				-0.2205	24.2765
				-0.2184	40.5608
				-0.2182	38.7187
				-0.2164	497.715
				-0.2161	124.13
				-0.2154	223.052
				-0.2154	45.5318
				-0.215	42.8249
				-0.2144	5.7092
				-0.2141	48.0281
				-0.2139	47.7979
				-0.2139	23.1964
				-0.2139	66.8009
				-0.2135	60.8205
				-0.2129	38.5208
				-0.2117	184.541
				-0.2113	69.7362
				-0.2112	90.3828
				-0.2104	72.1097
				-0.2102	17.734
				-0.2101	11.2907
				-0.2091	157.276
				-0.2083	207.793
				-0.2072	101.965
				-0.207	67.4967
				-0.2068	4.6662
				-0.2063	304.599
				-0.2056	28.1575
				-0.2055	11.4189
				-0.2049	48.228
				-0.2038	21.655
				-0.2037	56.0514
				-0.2036	85.0796
				-0.2035	53.7371
				-0.2027	257.135
				-0.202	119.203
				-0.2019	9.5934
				-0.2018	74.0683
				-0.2017	150.939
				-0.2015	41.2705
				-0.2015	59.6982
				-0.2008	12.9837
				-0.2001	8.2485
				-0.2001	121.565
				-0.1996	48.3452
				-0.1993	34.8761
				-0.1989	71.5993
				-0.1977	17.7739
				-0.1974	40.6826
				-0.1967	200.764
				-0.1965	53.0201
				-0.1964	32.1784
				-0.196	31.5929
				-0.1958	65.5624
				-0.1951	8.8509
				-0.1949	6.6285
				-0.1948	11.1348
				-0.1945	370.002
				-0.1943	14.5947
				-0.1943	21.1695
				-0.1933	93.4975
				-0.1928	56.7055
				-0.1925	36.8711
				-0.1923	38.4632
				-0.1921	30.0642
				-0.1912	70.5341
				-0.1905	12.1802
				-0.1898	48.8994
				-0.1893	31.4898
				-0.1886	24.3357
				-0.1878	348.972
				-0.1877	36.0158
				-0.1873	26.4004
				-0.1865	14.6351
				-0.1865	20.1307
				-0.1865	20.6602
				-0.1864	21.3877
				-0.186	63.7347
				-0.1859	30.5055
				-0.1851	54.223
				-0.185	28.1978
				-0.1841	21.2209
				-0.184	6.1785
				-0.1835	15.3865
				-0.1834	45.9329
				-0.1833	84.9671
				-0.1827	126.623
				-0.1825	31.7044
				-0.1823	145.766
				-0.1821	61.8793
				-0.1818	82.9106
				-0.1817	33.3481
				-0.1816	33.1293
				-0.1813	8.3957
				-0.1808	22.6672
				-0.1806	15.3068
				-0.1806	16.4303
				-0.1805	92.7711
				-0.1804	40.5641
				-0.1801	15.1055
				-0.1799	126.712
				-0.1799	68.3943
				-0.1794	14.0718
				-0.1788	98.4064
				-0.1777	65.645
				-0.1777	27.2677
				-0.1773	12.1642
				-0.1769	10.2199
				-0.1767	17.0913
				-0.1762	139.101
				-0.1758	10.1895
				-0.1754	133.349
				-0.1751	10.2971
				-0.1748	96.0575
				-0.1746	252.59
				-0.1739	13.574
				-0.1738	109.513
				-0.1733	12.0592
				-0.1731	47.0665
				-0.1729	101.519
				-0.1726	93.4313
				-0.1725	174.396
				-0.1722	192.299
				-0.172	35.8455
				-0.17	47.594
				-0.17	9.9553
				-0.1698	104.193
				-0.1694	9.878
				-0.1685	283.853
				-0.1682	11.0772
				-0.1671	83.3367
				-0.1666	32.1138
				-0.1665	15.9806
				-0.166	47.5387
				-0.1659	10.6521
				-0.1659	31.0315
				-0.1655	12.4031
				-0.165	63.0902
				-0.1646	183.908
				-0.1641	24.4067
				-0.1632	82.845
				-0.1623	34.0938
				-0.1613	17.7588
				-0.1605	7.1976
				-0.16	19.6534
				-0.1599	42.5824
				-0.159	58.4948
				-0.1583	77.0447
				-0.1579	170.175
				-0.1577	17.4401
				-0.1573	14.0525
				-0.157	12.3745
				-0.1569	44.9278
				-0.1562	8.6271
				-0.156	41.4066
				-0.156	110.841
				-0.156	30.0378
				-0.1557	26.7467
				-0.1556	33.5219
				-0.1547	140.096
				-0.1544	18.8568
				-0.153	19.7562
				-0.1522	52.7922
				-0.1519	101.39
				-0.1513	89.7162
				-0.1508	28.8887
				-0.1506	32.9183
				-0.1501	56.899
				-0.1477	18.6655
				-0.1462	35.8767
				-0.1461	59.552
				-0.1461	65.4448
				-0.1457	33.8314
				-0.1448	51.6095
				-0.1442	127.186
				-0.1441	104.165
				-0.144	102.412
				-0.143	6.6933
				-0.143	24.0397
				-0.143	14.2928
				-0.142	52.9604
				-0.1405	243.749
				-0.1401	57.8587
				-0.14	186.505
				-0.1397	23.0217
				-0.1395	35.2387
				-0.1393	38.2444
				-0.1381	66.5438
				-0.138	55.1898
				-0.1378	30.8213
				-0.1371	27.5069
				-0.1364	299.038
				-0.1359	35.2375
				-0.1353	32.8859
				-0.1351	22.6076
				-0.1346	19.1353
				-0.1345	108.164
				-0.1341	32.5125
				-0.1339	37.8983
				-0.1335	28.8166
				-0.1318	38.8079
				-0.1308	19.0575
				-0.1308	58.3584
				-0.1303	36.1364
				-0.1298	105.39
				-0.1296	38.4703
				-0.1292	69.1372
				-0.1286	31.2627
				-0.1286	36.2728
				-0.128	40.6584
				-0.1268	196.149
				-0.1268	40.8737
				-0.1262	85.8815
				-0.1257	108.674
				-0.125	13.9075
				-0.1243	117.059
				-0.1233	15.2795
				-0.1231	16.6101
				-0.1223	57.8619
				-0.1219	12.3173
				-0.1213	10.7178
				-0.1212	21.8348
				-0.121	71.2891
				-0.1207	23.4904
				-0.1186	16.9414
				-0.1185	396.205
				-0.1164	42.3772
				-0.1162	38.2906
				-0.1139	37.81
				-0.1137	102.326
				-0.1131	41.5029
				-0.113	227.571
				-0.1127	114.552
				-0.1125	30.6502
				-0.1117	115.719
				-0.1114	39.9979
				-0.1114	38.5833
				-0.1112	11.9026
				-0.1112	46.1241
				-0.1111	22.2506
				-0.1108	12.3013
				-0.1106	37.1219
				-0.11	58.7315
				-0.1096	28.7995
				-0.1091	183.642
				-0.1085	27.9305
				-0.1082	25.9625
				-0.1078	33.861
				-0.1075	85.0415
				-0.1074	49.001
				-0.1063	28.2538
				-0.1062	82.0114
				-0.1056	108.061
				-0.1053	13.1423
				-0.105	23.3044
				-0.1049	49.8219
				-0.1047	51.2151
				-0.1047	16.1353
				-0.1046	57.8545
				-0.1038	121.922
				-0.1037	47.8667
				-0.1035	131.114
				-0.103	83.6023
				-0.1015	77.5045
				-0.1014	56.1983
				-0.1009	43.7951
				-0.1003	37.309
				-0.0996	26.6594
				-0.0991	16.5112
				-0.0987	75.3299
				-0.0987	169.34
				-0.0981	14.1715
				-0.098	37.5135
				-0.0973	311.758
				-0.0973	181.455
				-0.0967	11.3916
				-0.0958	47.6552
				-0.0957	35.1297
				-0.0957	35.1437
				-0.0956	30.0721
				-0.0944	85.6851
				-0.0942	116.101
				-0.094	46.6259
				-0.0938	132.52
				-0.0927	105.625
				-0.0926	41.9326
				-0.0925	33.8246
				-0.0918	95.0584
				-0.0915	48.0554
				-0.091	31.3251
				-0.0906	101.656
				-0.0906	75.1147
				-0.0903	33.8015
				-0.0893	43.5841
				-0.0887	56.5428
				-0.0883	11.9886
				-0.0878	145.247
				-0.0875	11.7216
				-0.0862	4.8363
				-0.0857	40.6925
				-0.0855	473.872
				-0.0849	34.1025
				-0.0849	87.6961
				-0.0844	51.1575
				-0.0842	44.823
				-0.0839	66.3143
				-0.082	200.968
				-0.0812	407.425
				-0.0811	11.3121
				-0.0809	15.2685
				-0.0807	476.526
				-0.0802	61.5219
				-0.0798	168.746
				-0.0796	51.3102
				-0.0786	94.5682
				-0.0784	193.05
				-0.0783	21.0917
				-0.077	43.9049
				-0.077	39.4983
				-0.0768	73.2228
				-0.0763	28.8045
				-0.0763	193.056
				-0.076	11.5371
				-0.0757	21.4092
				-0.0751	11.5187
				-0.0745	47.8845
				-0.0741	163.395
				-0.0725	68.3559
				-0.0725	59.0904
				-0.0723	53.1002
				-0.072	11.2487
				-0.0712	29.4701
				-0.0707	9.0068
				-0.0699	42.4317
				-0.0668	24.2961
				-0.0659	10.47
				-0.0648	9.6067
				-0.0647	52.0025
				-0.0644	14.7582
				-0.0639	47.0428
				-0.0637	60.8032
				-0.0621	47.0444
				-0.0617	41.0977
				-0.0616	29.3887
				-0.0607	26.6361
				-0.0605	53.3929
				-0.0599	149.314
				-0.0585	134.22
				-0.0585	62.4883
				-0.0579	20.0729
				-0.0578	15.6047
				-0.0574	48.3788
				-0.0564	45.8669
				-0.0563	48.2242
				-0.056	97.9279
				-0.0557	136.855
				-0.0546	14.6708
				-0.0543	21.5477
				-0.0542	170.557
				-0.0541	27.7818
				-0.0534	50.3654
				-0.0532	362.238
				-0.0527	105.473
				-0.0502	15.9598
				-0.05	364.495
				-0.0494	69.0844
				-0.0484	17.2369
				-0.0482	312.581
				-0.0481	17.9925
				-0.0479	45.7311
				-0.047	203.937
				-0.0468	22.7655
				-0.0467	190.027
				-0.0467	58.6027
				-0.0464	41.151
				-0.0456	34.578
				-0.0454	250.058
				-0.0449	101.356
				-0.0447	101.649
				-0.0443	161.149
				-0.0427	464.021
				-0.0424	121.72
				-0.0411	53.1215
				-0.041	40.4689
				-0.0409	89.2301
				-0.0408	64.4477
				-0.0389	77.4639
				-0.0389	36.5469
				-0.0385	63.0544
				-0.0384	24.4426
				-0.0375	123.32
				-0.0368	43.0129
				-0.0365	23.6352
				-0.0362	59.7876
				-0.0347	10.3077
				-0.0338	43.5984
				-0.0337	236.754
				-0.0329	35.4164
				-0.0322	89.6653
				-0.0322	107.838
				-0.0321	42.0045
				-0.0319	18.7571
				-0.0311	231.767
				-0.0311	33.7939
				-0.0293	24.429
				-0.0291	359.072
				-0.0283	125.931
				-0.0273	27.6212
				-0.0272	27.0341
				-0.0272	43.4514
				-0.027	228.326
				-0.026	49.6846
				-0.0257	195.241
				-0.0256	16.1323
				-0.0253	26.5884
				-0.0252	42.3368
				-0.025	35.4266
				-0.0241	48.5879
				-0.0234	33.711
				-0.0228	31.399
				-0.0223	35.5927
				-0.0219	90.2079
				-0.0218	90.9011
				-0.0218	26.8793
				-0.0206	38.4214
				-0.0204	78.3319
				-0.0194	285.673
				-0.0191	29.2728
				-0.0188	48.5102
				-0.0188	101.089
				-0.0187	74.771
				-0.018	65.1187
				-0.017	54.7493
				-0.0167	15.9796
				-0.0156	22.9916
				-0.0153	13.9319
				-0.0145	35.4405
				-0.0143	45.0816
				-0.014	41.2523
				-0.0137	213.62
				-0.0135	17.4957
				-0.0132	63.1841
				-0.012	48.1001
				-0.0117	33.1049
				-0.0115	18.3496
				-0.0107	79.7615
				-0.0106	237.313
				-0.0103	137.112
				-0.0092	33.2183
				-0.0088	29.4317
				-0.008	55.7241
				-0.008	34.4531
				-0.0078	132.101
				-0.0073	30.7222
				-0.007	21.8756
				-0.0064	114.338
				-0.0053	83.1578
				-0.0047	10.2057
				-0.0041	9.7729
				-0.0038	29.2872
				-0.0037	53.4432
				-0.0036	19.3081
				-0.0019	47.1037
				-0.0018	50.6957
				-0.0017	40.3498
				-0.0015	14.7568
				-0.0004	11.8123
				-0.0002	77.8814
				0.0004	26.3526
				0.0005	116.23
				0.0006	35.3311
				0.0011	63.9186
				0.0013	8.7906
				0.0017	37.4762
				0.0018	118.414
				0.0022	26.9668
				0.0029	19.9011
				0.0035	46.3766
				0.004	308.353
				0.0042	138.545
				0.0046	16.662
				0.0046	45.8675
				0.0047	172.58
				0.0049	62.7646
				0.005	72.8582
				0.0053	127.319
				0.0054	74.2725
				0.0054	108.935
				0.0087	12.2172
				0.0095	109.918
				0.0096	56.8377
				0.0106	25.9533
				0.011	160.553
				0.011	27.2691
				0.0118	110.608
				0.0121	24.7568
				0.0124	40.7628
				0.0131	25.2509
				0.0131	136.866
				0.0133	75.8809
				0.0145	52.9706
				0.015	171.381
				0.0154	7.1712
				0.0158	219.545
				0.0159	41.4152
				0.0164	60.4933
				0.0166	9.6382
				0.0166	36.1121
				0.0169	15.6349
				0.0171	78.4808
				0.0173	47.1228
				0.0179	8.1841
				0.0183	22.7938
				0.0184	133.666
				0.0188	52.0226
				0.019	41.8904
				0.0192	144.159
				0.0193	8.2981
				0.0199	93.4144
				0.02	42.8288
				0.0202	44.0081
				0.0206	60.4966
				0.0208	47.157
				0.0225	238.9
				0.0226	68.9291
				0.023	39.9782
				0.023	28.3594
				0.0232	16.35
				0.0236	12.6858
				0.0236	66.7383
				0.0239	155.959
				0.0239	38.5095
				0.0251	69.1415
				0.0254	90.2843
				0.0261	92.6982
				0.0262	54.608
				0.0263	16.3407
				0.0269	49.0656
				0.0269	33.7966
				0.0276	244.476
				0.0279	13.3078
				0.0282	23.1874
				0.0283	13.9596
				0.0286	34.083
				0.0286	54.3851
				0.0294	39.1515
				0.0297	13.4949
				0.0297	23.2373
				0.03	15.1227
				0.03	32.9288
				0.0302	34.96
				0.0303	8.2976
				0.0304	50.9017
				0.0306	54.2642
				0.0307	23.9483
				0.0311	80.5553
				0.0314	192.781
				0.032	21.412
				0.0322	10.3461
				0.0329	32.0133
				0.0331	164.927
				0.0336	67.4637
				0.0338	38.0987
				0.0346	43.2994
				0.0346	35.9821
				0.0354	189.774
				0.0355	49.0324
				0.0355	54.9071
				0.036	90.0272
				0.0366	75.8712
				0.0383	274.754
				0.0384	14.5604
				0.0384	17.6529
				0.0391	56.3882
				0.0392	24.515
				0.0397	52.4949
				0.0407	75.0656
				0.0415	93.0417
				0.0422	189.681
				0.0424	15.1475
				0.0428	107.085
				0.0432	476.562
				0.0437	37.5009
				0.0441	32.5289
				0.0452	122.905
				0.0455	96.9022
				0.0455	17.0898
				0.0458	232.831
				0.0458	25.5446
				0.0459	16.4334
				0.0462	30.1793
				0.0463	100.068
				0.0473	34.7687
				0.0479	122.325
				0.0479	26.4941
				0.0481	50.6854
				0.0489	63.5377
				0.0496	42.8903
[truncated: 10,939 more rows]
