# Supplementary material for: Polarity and chirality control of an active fluid by passive nematic defects
Source: Nat Mater. 2022 Dec 30;22(2):260–8. doi: 10.1038/s41563-022-01432-w (PMC9894751; doi:10.1038/s41563-022-01432-w)
Supplement: Source Data Fig. 4 — Nine different defects analysed (including the one in Fig. 4e), showing the asymmetry in the direction at which the filaments are ejected. [file 41563_2022_1432_MOESM13_ESM.xlsx]

## Sheet: Fig4E - defects
Number of filaments going in either direction for the 9 considered +1/2 defects (see raw data for example)
# filaments	Direction 1	Direction 2	ratio dir 1 (%)	mean=	std=	n_fils=	125
38	33	5	0.868421	0.904295	0.105439
15	14	1	0.933333	<- used in figure 4E
15	13	2	0.866667
14	13	1	0.928571
10	10	0	1
9	6	3	0.666667
8	8	0	1
8	7	1	0.875
8	8	0	1
